# Supplementary material for: Pro- and Anti-Inflammatory Cytokines in the Context of NK Cell–Trophoblast Interactions
Source: Int J Mol Sci. 2022 Feb 21;23(4):2387. doi: 10.3390/ijms23042387 (PMC8878424; doi:10.3390/ijms23042387)
Supplement: Supplementary file 1 [file ijms-23-02387-s001.zip]

Archive with 1 entries (1 files):
- ijms-1593258-supplementary.pdf
